# Supplementary material for: A Portable and Flexible Self-Powered Multifunctional Sensor for Real-Time Monitoring in Swimming
Source: Biosensors (Basel). 2021 May 8;11(5):147. doi: 10.3390/bios11050147 (PMC8151083; doi:10.3390/bios11050147)
Supplement: Supplementary file 1 [file biosensors-11-00147-s001.zip]

Archive with 3 entries (3 files):
- Movie S1.mp4
- Movie S2.mp4
- Supplementary Materials -1.pdf
